# Supplementary material for: Circ-104792/miR-133a/Bcl-xL influences the proliferation and function of human trophoblastic and decidual stromal cells involved in recurrent abortion disease
Source: Front Genet. 2026 Feb 12;17:1707900. doi: 10.3389/fgene.2026.1707900 (PMC12935320; doi:10.3389/fgene.2026.1707900)
Supplement: Supplementary file 1 [file Table2.xlsx]

## Sheet: Sheet1
Age (years)		reproductive history (parity)		Number of miscarriages		Menstrual cycle (days)		Duration of amenorrhea (days)		BMI
NP	RSA	NP	RSA	NP	RSA	NP	RSA	NP	RSA	NP	RSA
29	25	1	0	0	2	27	29	62	61	23.2	17.7
32	33	2	0	0	3	33	30	59	72	19.9	20.4
26	27	1	0	0	4	31	32	69	65	21.4	19.8
29	29	1	0	0	3	29	28	71	67	18.5	23.6
30	31	2	0	0	2	30	29	65	61	22.3	20.1
31	32	2	0	0	3	28	32	64	72	20.9	18.9
33	30	1	0	0	3	31	31	70	59	17.9	23.1
27	28	1	0	0	3	32	30	65	62	22.8	21.1
29	27	2	0	0	4	29	29	73	64	18.4	18.9
34	33	2	0	0	3	31	33	63	69	23.6	19.5
