# Supplementary material for: Circ-104792/miR-133a/Bcl-xL influences the proliferation and function of human trophoblastic and decidual stromal cells involved in recurrent abortion disease
Source: Front Genet. 2026 Feb 12;17:1707900. doi: 10.3389/fgene.2026.1707900 (PMC12935320; doi:10.3389/fgene.2026.1707900)
Supplement: Supplementary file 3 [file Table3.xls]

## Sheet: Sheet1 (2)
	HESC cells
		miR-133a mimics-1	miR-133a mimics-2	miR-133a mimics-3	empty vector-1	empty vector-2	empty vector-3	circ-104792 overexpression-1	circ-104792 overexpression-2	circ-104792 overexpression-3	inhibitor NC-1	inhibitor NC-2	inhibitor NC-3	miR-133a inhibitor-1	miR-133a inhibitor-2	miR-133a inhibitor-3			mimic miR-133a-1	mimic miR-133a-2	mimic miR-133a-3	mimic NC-1	mimic NC-2	mimic NC-3
	Homo b-actin	18.5211	19.0973	18.8502	18.0341	18.2206	18.488	17.5714	17.5534	17.34	18.733	17.9429	18.5313	17.3608	19.175	18.1927		Homo b-actin	18.8801	18.6206	18.8031	18.5535	18.2968	18.1384
		18.2088	19.137	18.2494	17.9912	18.1931	18.667	17.6578	17.4087	17.3719	18.6558	18.162	18.7547	17.2136	19.2494	18.1658			18.9953	18.4104	18.839	18.46	18.4318	18.2072
		18.4344	18.9571	18.6335	17.9976	18.3781	18.5026	17.574	17.4263	17.2381	18.4381	18.0682	18.7271	17.27	19.3295	18.0969			18.5349	18.4277	18.8882	18.7088	18.4473	18.1965
	Homo BCL-XL	25.857	26.1701	25.6935	24.1687	24.5718	24.5174	22.6342	22.6452	22.5497	24.8067	24.2377	24.7531	22.1747	24.5163	23.4215		Homo BCL-XL	27.8323	27.711	27.5996	26.1208	26.5397	26.2811
		25.9814	26.125	25.5558	24.2486	24.5675	24.6733	22.7849	22.5661	22.795	24.9921	24.0105	24.86	22.2859	24.3761	23.4574			27.666	27.5971	27.7472	26.5042	26.2051	26.2654
		25.8206	26.2127	25.7345	24.2462	24.552	24.6867	22.7454	22.7776	22.7798	24.9826	24.0807	24.9829	22.5695	24.2055	23.398			27.7527	27.6986	27.9316	26.3125	26.1194	26.0849
	Δt	7.33589	7.07277	6.84337	6.13463	6.35124	6.02946	5.06273	5.09177	5.20966	6.07375	6.29474	6.22181	4.81393	5.34126	5.22881		Δt	8.95217	9.09046	8.7965	7.5673	8.24295	8.14267
		7.77269	6.98805	7.30635	6.25738	6.37439	6.00633	5.12706	5.15738	5.42304	6.33639	5.84847	6.10534	5.07232	5.12664	5.29167			8.67065	9.18669	8.90821	8.04412	7.7733	8.05825
		7.38617	7.25555	7.10095	6.24861	6.17394	6.18412	5.17136	5.35124	5.54169	6.54451	6.01244	6.25582	5.29947	4.87603	5.30108			9.21781	9.27082	9.0434	7.60368	7.67206	7.8884
	ΔΔt	0	-0.263119	-0.49252	-1.20126	-0.984649	-1.30643	-2.27316	-2.24413	-2.12623	-1.26214	-1.04115	-1.11409	-2.52197	-1.99463	-2.10708		ΔΔt	0	0.138296	-0.155667	-1.38486	-0.709217	-0.809501
		0	-0.784639	-0.466337	-1.51531	-1.3983	-1.76636	-2.64563	-2.61531	-2.34965	-1.4363	-1.92423	-1.66735	-2.70037	-2.64605	-2.48102			0	0.51604	0.23756	-0.626537	-0.897355	-0.612398
		0	-0.130621	-0.285219	-1.13756	-1.21223	-1.20205	-2.21481	-2.03493	-1.84448	-0.841655	-1.37373	-1.13035	-2.08669	-2.51014	-2.08508			0	0.0530183	-0.174405	-1.61412	-1.54574	-1.3294
	2-ΔΔt	1	1.20007	1.4069	2.29941	1.97883	2.47328	4.83382	4.7375	4.36575	2.39851	2.05787	2.16458	5.74365	3.98515	4.30819		2-ΔΔt	1	0.908592	1.11394	2.61147	1.63492	1.75261
		1	1.72266	1.3816	2.85861	2.63591	3.40195	6.25768	6.12756	5.097	2.70626	3.79533	3.1763	6.49969	6.2595	5.58293			1	0.699289	0.848179	1.54385	1.86265	1.5288
		1	1.09476	1.21859	2.20008	2.31696	2.30066	4.6422	4.09802	3.59123	1.7921	2.5914	2.18912	4.24774	5.69674	4.243			1	0.963918	1.1285	3.06126	2.91954	2.51298
	mean	1	1.33917	1.3357	2.4527	2.31057	2.7253	5.24456	4.9877	4.35133	2.29896	2.81487	2.51	5.49702	5.3138	4.71137		mean	1	0.857266	1.0302	2.40553	2.13904	1.93146
	AVERAGE	1.22495			2.49619			4.8612			2.54127			5.17406				AVERAGE	0.96249			2.15868
	SD	0.194824			0.210759			0.459858			0.259372			0.411041				SD	0.0923699			0.237642
			Homo BCL-XL	AVERAGE	SD			Homo BCL-XL	SD
		miR-133a mimics-1	1	1.22495	0.194824		mimic miR-133a	1.22495	0.194824
		miR-133a mimics-2	1.33917				empty vector	2.49619	0.210759
		miR-133a mimics-3	1.3357				circ-104792 overexpression	4.8612	0.459858
		empty vector-1	2.4527	2.49619	0.210759		inhibitor NC	2.54127	0.259372
		empty vector-2	2.31057				miR-133a inhibitor	5.17406	0.411041
		empty vector-3	2.7253				mimic NC	2.15868	0.237642
		circ-104792 overexpression-1	5.24456	4.8612	0.459858
		circ-104792 overexpression-2	4.9877
		circ-104792 overexpression-3	4.35133
		inhibitor NC-1	2.29896	2.54127	0.259372
		inhibitor NC-2	2.81487
		inhibitor NC-3	2.51
		miR-133a inhibitor-1	5.49702	5.17406	0.411041
		miR-133a inhibitor-2	5.3138
		miR-133a inhibitor-3	4.71137
		mimic NC-1	2.40553	2.15868	0.237642
		mimic NC-2	2.13904
		mimic NC-3	1.93146
								* P<0.05 VS empty vector

## Sheet: Sheet1
	HTR8-cell
																		HTR8-cell
		miR-133a mimics-1	miR-133a mimics-2	miR-133a mimics-3	empty vector-1	empty vector-2	empty vector-3	circ-104792 overexpression-1	circ-104792 overexpression-2	circ-104792 overexpression-3	inhibitor NC-1	inhibitor NC-2	inhibitor NC-3	miR-133a inhibitor-1	miR-133a inhibitor-2	miR-133a inhibitor-3			mimic miR-133a-1	mimic miR-133a-2	mimic miR-133a-3	mimic NC-1	mimic NC-2	mimic NC-3
	Homo b-actin	16.9587	17.2803	17.158	17.5128	16.6785	16.9294	17.0891	17.8817	16.8643	18.1287	18.4433	17.268	17.9052	18.1674	18.683		Homo b-actin	17.2767	17.2524	16.5575	17.368	17.4078	16.0669
		16.6757	17.1346	16.9199	17.4225	16.6594	16.8833	17.1912	17.9232	16.8995	18.093	18.6229	17.1655	17.7725	18.2233	18.6303			16.9679	17.0332	16.0878	16.9916	17.2739	16.2418
		16.8763	17.3679	17.0656	17.4243	16.8247	16.9328	17.0905	17.9583	16.7829	18.2812	18.544	17.1433	17.8102	18.1953	18.5643			17.3268	17.4231	16.5946	17.3943	17.2918	16.4372
	Homo BCL-XL	27.8489	28.191	27.4362	27.0929	26.7154	26.473	25.4685	26.5139	25.6062	27.7694	28.3765	26.6027	26.2904	26.9662	27.123		Homo BCL-XL	27.6297	27.3087	26.8937	26.4802	26.2163	25.858
		27.9821	28.1102	27.5251	27.1848	26.6132	26.1662	25.4671	26.4258	25.6744	27.9559	28.5593	26.7083	26.1608	27.0142	27.3423			27.6569	27.1227	26.8533	26.5068	26.3828	25.4341
		27.8401	28.0112	27.7207	27.1593	26.8042	26.3612	25.4292	26.6483	25.6297	27.924	28.4285	26.5473	26.4373	26.9341	27.2956			27.3797	27.1088	26.6564	26.2608	26.5141	25.5448
	Δt	10.8902	10.9107	10.2782	9.58012	10.0369	9.54362	8.37932	8.63226	8.7419	9.64068	9.93319	9.33466	8.38512	8.79873	8.44002		Δt	10.3529	10.0563	10.3363	9.11226	8.80845	9.79109
		11.3065	10.9756	10.6052	9.76232	9.9538	9.28287	8.27592	8.50264	8.77497	9.86291	9.93641	9.54274	8.38837	8.79091	8.71198			10.689	10.0895	10.7655	9.51517	9.10892	9.1923
		10.9638	10.6433	10.6551	9.735	9.97945	9.42841	8.33874	8.69009	8.84676	9.64281	9.88443	9.404	8.62716	8.73881	8.7313			10.0529	9.68569	10.0617	8.8665	9.22233	9.10757
	ΔΔt	0	0.0205023	-0.61203	-1.31011	-0.853302	-1.34661	-2.51091	-2.25797	-2.14834	-1.24955	-0.957045	-1.55558	-2.50511	-2.0915	-2.45021		ΔΔt	0	-0.296644	-0.016674	-1.24067	-1.54447	-0.561838
		0	-0.330828	-0.701238	-1.54414	-1.35266	-2.02359	-3.03053	-2.80382	-2.53148	-1.44354	-1.37005	-1.76372	-2.91809	-2.51554	-2.59448			0	-0.599533	0.0764586	-1.17385	-1.5801	-1.49672
		0	-0.320483	-0.308721	-1.2288	-0.984344	-1.53539	-2.62506	-2.2737	-2.11704	-1.32099	-1.07937	-1.5598	-2.33664	-2.22499	-2.23249			0	-0.367237	0.00882093	-1.18642	-0.830601	-0.945355
	2-ΔΔt	1	0.985889	1.52841	2.47961	1.80663	2.54314	5.69979	4.78317	4.43316	2.37768	1.94133	2.93951	5.67693	4.26192	5.46496		2-ΔΔt	1	1.22828	1.01162	2.36308	2.91698	1.47615
		1	1.25774	1.6259	2.9163	2.55383	4.06594	8.17112	6.98287	5.78165	2.71988	2.5848	3.39572	7.55844	5.71813	6.03969			1	1.51523	0.948383	2.25613	2.9899	2.822
		1	1.24875	1.23861	2.34372	1.97841	2.89867	6.16909	4.83563	4.33804	2.49837	2.11311	2.94812	5.05123	4.67507	4.69946			1	1.28988	0.993904	2.27588	1.77843	1.92566
	mean	1	1.16412	1.46431	2.57988	2.11296	3.16925	6.68	5.53389	4.85095	2.53198	2.21308	3.09445	6.09554	4.88504	5.40137		mean	1	1.34446	0.984637	2.29836	2.56177	2.0746
	AVERAGE	1.20948			2.62069			5.68828			2.61317			5.46065				AVERAGE	1.1097			2.31158
	SD	0.235452			0.529326			0.924248			0.44626			0.60742				SD	0.203456			0.243851
		in summary
			Homo BCL-XL	AVERAGE	SD			Homo BCL-XL	SD
		miR-133a mimics-1	1	1.20948	0.235452		mimic miR-133a	1.20948	0.235452
		miR-133a mimics-2	1.16412				empty vector	2.62069	0.529326
		miR-133a mimics-3	1.46431				circ-104792 overexpression	5.68828	0.924248
		empty vector-1	2.57988	2.62069	0.529326		inhibitor NC	2.61317	0.44626
		empty vector-2	2.11296				miR-133a inhibitor	5.46065	0.60742
		empty vector-3	3.16925				mimic NC	2.31158	0.243851
		circ-104792 overexpression-1	6.68	5.68828	0.924248
		circ-104792 overexpression-2	5.53389
		circ-104792 overexpression-3	4.85095
		inhibitor NC-1	2.53198	2.61317	0.44626
		inhibitor NC-2	2.21308
		inhibitor NC-3	3.09445
		miR-133a inhibitor-1	6.09554	5.46065	0.60742
		miR-133a inhibitor-2	4.88504
		miR-133a inhibitor-3	5.40137
		mimic NC-1	2.29836	2.31158	0.243851
		mimic NC-2	2.56177
		mimic NC-3	2.0746
								* P<0.05 VS empty vector
